# Supplementary material for: Nutritional and Physicochemical Properties of Wild Lingonberry (Vaccinium vitis-idaea L.)—Effects of Geographic Origin
Source: Molecules. 2023 Jun 6;28(12):4589. doi: 10.3390/molecules28124589 (PMC10303544; doi:10.3390/molecules28124589)
Supplement: Supplementary file 1 [file molecules-28-04589-s001.zip]

Archive with 1 entries (1 files):
- molecules-2404337-supplementary.pdf
